# Supplementary material for: Admission lactate level and the GRACE 2.0 score are independent and additive predictors of 30-day mortality of STEMI patients treated with primary PCI—Results of a real-world registry
Source: PLoS One. 2022 Nov 16;17(11):e0277785. doi: 10.1371/journal.pone.0277785 (PMC9668119; doi:10.1371/journal.pone.0277785)
Supplement: S1 Dataset — (CSV) [file pone.0277785.s002.csv]

Record	Age	HR	SBP	Killip	Crea	IF_NO_CREA_Renal_failure	CPR_admission	ST_deviation	Biomarker	RAD_pci	GRACE_2.0	Lactate	fup_30d	exit_30d	inhosp_days	inhosp_exit	inhosp_exit.recoded	exit_30d.recoded	fup_180d	exit_180d	exit_180d.recoded	GRACE_6m_perc
1	60	81	132	1	79	0	No	Yes	Yes	1	109	1.3	30	0	4	0	Alive	Alive	180	0	Alive	4.9
2	78	66	136	1	64	0	No	Yes	Yes	1	135	2.2	30	0	3	0	Alive	Alive	180	0	Alive	9.75
3	42	105	120	1	49	0	Yes	Yes	Yes	1	111	3.1	30	0	4	0	Alive	Alive	180	0	Alive	6.2
4	66	75	145	1	72	0	No	Yes	Yes	1	110	3.2	30	0	3	0	Alive	Alive	180	0	Alive	5.15
5	52	97	129	1	89	0	No	Yes	Yes	1	100	1.9	30	0	3	0	Alive	Alive	180	0	Alive	8.5
6	41	100	100	1	77	0	No	Yes	Yes	1	91	3.6	30	0	2	0	Alive	Alive	180	0	Alive	3.5
7	59	98	110	1	67	0	No	Yes	Yes	1	113	2.7	30	0	3	0	Alive	Alive	180	0	Alive	6.2
8	42	55	135	1	82	0	No	Yes	Yes	1	72	1.6	30	0	2	0	Alive	Alive	180	0	Alive	1.45
9	43	70	130	1	77	0	No	Yes	Yes	1	74	0	30	0	2	0	Alive	Alive	180	0	Alive	1.75
10	55	32	80	4	160	0	Yes	Yes	Yes	1	190	6.5	30	0	6	0	Alive	Alive	180	0	Alive	53
11	65	80	110	1	46	0	No	Yes	Yes	1	121	2.1	30	0	2	0	Alive	Alive	180	0	Alive	7.6
12	57	90	120	1	78	0	No	Yes	Yes	1	109	2.7	30	0	3	0	Alive	Alive	180	0	Alive	5.15
13	70	105	142	1	77	0	No	Yes	Yes	1	126	2.1	30	0	6	0	Alive	Alive	180	0	Alive	8.15
14	66	120	110	4	84	0	Yes	Yes	Yes	1	209	3.6	30	0	5	0	Alive	Alive	180	0	Alive	67
15	51	82	135	1	82	0	No	Yes	Yes	1	92	2.5	2	1	2	1	Dead	Dead	2	1	Dead	3.25
16	67	57	106	1	74	0	No	Yes	Yes	0	127	2.5	30	0	6	0	Alive	Alive	180	0	Alive	7.9
17	79	60	147	4	246	0	Yes	Yes	Yes	1	221	1.1	30	0	4	0	Alive	Alive	180	0	Alive	83
18	88	76	134	4	112	0	No	Yes	Yes	1	204	4.2	1	1	1	1	Dead	Dead	1	1	Dead	70
19	64	73	150	1	92	0	No	Yes	Yes	1	107	2.8	30	0	3	0	Alive	Alive	180	0	Alive	4.5
20	67	100	118	1	99	0	No	Yes	Yes	1	133	0	30	0	4	0	Alive	Alive	180	0	Alive	10.3
21	52	55	123	1	117	0	No	Yes	Yes	1	90	2.7	30	0	4	0	Alive	Alive	180	0	Alive	3.5
22	86	88	155	1	76	0	No	Yes	Yes	1	150	3.3	30	0	3	0	Alive	Alive	180	0	Alive	17.5
23	57	42	70	4	145	0	Yes	Yes	Yes	0	197	14.3	1	1	1	1	Dead	Dead	1	1	Dead	62
24	68	60	95	1	94	0	No	Yes	Yes	1	134	3.3	30	0	4	0	Alive	Alive	180	0	Alive	9.55
25	44	85	100	4	113	0	Yes	Yes	Yes	1	163	1.3	4	1	4	1	Dead	Dead	4	1	Dead	35
26	76	80	112	1	100	0	No	Yes	Yes	1	145	1.5	30	0	3	0	Alive	Alive	180	0	Alive	15
27	87	80	137	2	131	0	No	Yes	Yes	1	176	3.5	16	1	7	0	Alive	Dead	16	1	Dead	44
28	49	85	126	1	106	0	No	Yes	Yes	1	91	1.1	30	0	9	0	Alive	Alive	180	0	Alive	3.5
29	57	73	90	4	88	0	Yes	Yes	Yes	1	189	6.1	30	0	8	0	Alive	Alive	180	0	Alive	49
30	56	110	126	1	88	0	No	Yes	Yes	1	113	2.9	30	0	4	0	Alive	Alive	180	0	Alive	5.5
31	60	100	105	4	103	0	No	Yes	Yes	1	168	12.4	30	1	14	0	Alive	Dead	30	1	Dead	30.5
32	75	74	140	1	83	0	No	Yes	Yes	1	128	2.5	30	0	3	0	Alive	Alive	180	0	Alive	8.3
33	62	78	170	1	68	0	No	Yes	Yes	1	95	1.3	30	0	4	0	Alive	Alive	180	0	Alive	3.25
34	56	70	140	1	94	0	No	Yes	Yes	1	92	2.4	30	0	3	0	Alive	Alive	180	0	Alive	3.05
35	62	96	121	1	67	0	No	Yes	Yes	1	115	2.1	30	0	2	0	Alive	Alive	180	0	Alive	6.2
36	70	70	130	2	107	0	No	Yes	Yes	1	142	0	30	0	2	0	Alive	Alive	180	0	Alive	15
37	64	80	180	1	69	0	No	Yes	Yes	1	113	2.9	30	0	7	0	Alive	Alive	180	0	Alive	4.15
38	77	77	152	1	104	0	No	Yes	Yes	1	131	1.1	30	0	5	0	Alive	Alive	180	0	Alive	9.9
39	49	80	96	1	61	0	Yes	Yes	Yes	1	127	1.3	30	0	4	0	Alive	Alive	180	0	Alive	9.7
40	69	82	117	1	67	0	No	Yes	Yes	1	129	1.2	30	0	3	0	Alive	Alive	180	0	Alive	9.4
41	55	92	166	1	66	0	No	Yes	Yes	1	87	2	30	0	2	0	Alive	Alive	180	0	Alive	2.6
42	64	51	115	1	94	0	No	Yes	Yes	1	118	2.5	30	0	3	0	Alive	Alive	180	0	Alive	5.75
43	65	95	75	4	122	0	Yes	Yes	Yes	1	214	10.1	1	1	1	1	Dead	Dead	1	1	Dead	79
44	40	98	156	1	67	0	No	Yes	Yes	1	69	1.9	30	0	3	0	Alive	Alive	180	0	Alive	1.6
45	57	101	140	1	70	0	No	Yes	Yes	1	99	1.1	30	0	3	0	Alive	Alive	180	0	Alive	4.15
46	54	61	178	1	74	0	No	Yes	Yes	1	82	1.2	30	0	3	0	Alive	Alive	180	0	Alive	2.65
47	82	101	121	2	78	0	Yes	Yes	Yes	1	202	8.1	30	0	3	0	Alive	Alive	92	1	Dead	66.5
48	72	107	147	1	97	0	No	Yes	Yes	1	129	4.5	30	0	6	0	Alive	Alive	180	0	Alive	9.7
49	74	78	110	1	81	0	No	Yes	Yes	1	139	1.6	30	1	7	0	Alive	Dead	30	1	Dead	11.4
50	62	95	150	1	102	0	No	Yes	Yes	1	108	1.6	30	0	3	0	Alive	Alive	180	0	Alive	5.05
51	47	98	176	1	90	0	No	Yes	Yes	1	76	3.3	30	0	2	0	Alive	Alive	180	0	Alive	2.45
52	43	80	138	1	74	0	No	Yes	Yes	1	76	1.5	30	0	3	0	Alive	Alive	180	0	Alive	2.35
53	64	64	177	1	82	0	No	Yes	Yes	1	100	1.6	30	0	3	0	Alive	Alive	180	0	Alive	3.5
54	36	85	147	1	87	0	No	Yes	Yes	1	57	2	30	0	2	0	Alive	Alive	180	0	Alive	1.1
55	70	37	80	1	275	0	No	Yes	Yes	1	152	4.4	30	0	12	0	Alive	Alive	127	1	Dead	19
56	57	70	100	4	128	0	Yes	Yes	Yes	0	188	9.2	3	1	3	1	Dead	Dead	3	1	Dead	52.5
57	31	69	110	1	66	0	No	Yes	Yes	1	63	2.2	30	0	6	0	Alive	Alive	180	0	Alive	1.2
58	63	119	163	1	119	0	No	Yes	Yes	1	114	1.8	30	0	2	0	Alive	Alive	180	0	Alive	6.2
59	44	66	132	1	85	0	No	Yes	Yes	1	72	2.5	30	0	3	0	Alive	Alive	180	0	Alive	1.45
60	51	99	109	1	95	0	No	Yes	Yes	1	105	1.3	30	0	3	0	Alive	Alive	180	0	Alive	5.3
61	64	140	0	4	145	0	No	Yes	Yes	1	198	11.2	20	1	20	1	Dead	Dead	20	1	Dead	62
62	82	93	136	1	135	0	No	Yes	Yes	1	155	5.2	30	0	3	0	Alive	Alive	180	0	Alive	21
63	68	70	150	1	122	0	No	Yes	Yes	1	117	12.6	30	0	2	0	Alive	Alive	180	0	Alive	7
64	42	70	110	1	76	0	No	Yes	Yes	1	80	2.8	30	0	3	0	Alive	Alive	180	0	Alive	2.4
65	69	48	113	1	122	0	No	Yes	Yes	1	131	2.9	30	0	2	0	Alive	Alive	180	0	Alive	10.25
66	33	88	98	1	73	0	No	Yes	Yes	1	78	1.4	30	0	2	0	Alive	Alive	180	0	Alive	2.6
67	74	72	113	1	97	0	No	Yes	Yes	1	139	1.7	30	0	5	0	Alive	Alive	180	0	Alive	11.4
68	42	74	163	1	72	0	No	Yes	Yes	1	62	2	30	0	3	0	Alive	Alive	180	0	Alive	1.2
69	59	85	170	1	81	0	No	Yes	Yes	1	95	2	30	0	2	0	Alive	Alive	180	0	Alive	3.4
70	75	70	162	1	97	0	No	Yes	Yes	1	122	2.5	30	0	2	0	Alive	Alive	180	0	Alive	7.05
71	89	83	177	1	178	0	No	Yes	Yes	1	164	1	30	0	2	0	Alive	Alive	180	0	Alive	35
72	71	118	135	1	83	0	No	Yes	Yes	1	138	4.4	30	0	1	0	Alive	Alive	180	0	Alive	10.9
73	53	53	121	1	69	0	No	Yes	Yes	1	92	2.5	30	0	2	0	Alive	Alive	180	0	Alive	2.9
74	83	59	89	1	111	0	No	Yes	Yes	1	165	1.5	5	1	5	1	Dead	Dead	5	1	Dead	33
75	43	82	202	1	1277	0	No	Yes	Yes	1	83	1.5	30	0	3	0	Alive	Alive	180	0	Alive	2.6
76	54	110	156	2	106	0	No	Yes	Yes	1	118	3.7	30	0	4	0	Alive	Alive	180	0	Alive	7
77	42	105	145	1	78	0	No	Yes	Yes	1	75	1.9	30	0	4	0	Alive	Alive	180	0	Alive	1.8
78	43	75	148	1	127	0	No	Yes	Yes	1	70	1.3	30	0	4	0	Alive	Alive	180	0	Alive	1.6
79	56	77	125	1	95	0	No	Yes	Yes	1	102	4.2	30	0	2	0	Alive	Alive	180	0	Alive	3.9
80	52	71	143	1	56	0	No	Yes	Yes	1	82	1.5	30	0	3	0	Alive	Alive	180	0	Alive	2.4
81	76	74	126	1	62	0	No	Yes	Yes	1	136	0	30	0	3	0	Alive	Alive	180	0	Alive	10.25
82	45	80	145	1	137	0	No	Yes	Yes	1	82	1.3	30	0	3	0	Alive	Alive	180	0	Alive	82
83	72	94	113	2	43	0	No	Yes	Yes	1	152	2.6	30	0	3	0	Alive	Alive	180	0	Alive	19
84	62	72	201	1	81	0	No	Yes	Yes	1	95	1.2	30	0	3	0	Alive	Alive	180	0	Alive	3.2
85	77	52	116	1	88	0	No	Yes	Yes	1	143	2.9	30	0	3	0	Alive	Alive	180	0	Alive	12.2
86	51	42	89	1	122	0	No	Yes	Yes	1	106	2.8	30	0	2	0	Alive	Alive	180	0	Alive	5.3
87	67	70	131	1	64	0	No	Yes	Yes	1	116	1.5	30	0	3	0	Alive	Alive	180	0	Alive	6
88	75	76	142	1	75	0	No	Yes	Yes	1	128	2.4	30	0	11	0	Alive	Alive	180	0	Alive	8.3
89	57	97	160	1	79	0	No	Yes	Yes	1	94	3.2	30	0	4	0	Alive	Alive	180	0	Alive	3.45
90	60	83	124	2	119	0	No	Yes	Yes	1	130	2.6	30	0	4	0	Alive	Alive	180	0	Alive	11
91	72	85	116	1	61	0	No	Yes	Yes	1	134	2.6	30	0	2	0	Alive	Alive	180	0	Alive	11.5
92	50	60	170	1	67	0	No	Yes	Yes	1	72	1.8	30	0	3	0	Alive	Alive	180	0	Alive	1.5
93	69	90	118	1	78	0	No	Yes	Yes	1	134	1.2	30	0	2	0	Alive	Alive	180	0	Alive	11.5
94	77	44	158	1	191	0	No	Yes	Yes	1	144	3.6	30	0	4	0	Alive	Alive	180	0	Alive	15
95	77	122	85	4	113	0	Yes	Yes	Yes	1	241	3.2	30	0	3	0	Alive	Alive	46	1	Dead	91
96	72	107	153	1	62	0	No	Yes	Yes	1	126	2.6	30	0	4	0	Alive	Alive	180	0	Alive	9
97	55	47	108	1	117	0	Yes	Yes	Yes	0	139	3.1	30	0	4	0	Alive	Alive	180	0	Alive	13
98	46	62	143	1	68	0	No	Yes	Yes	1	72	1.7	30	0	2	0	Alive	Alive	180	0	Alive	1.5
99	88	64	102	1	44	0	No	Yes	Yes	1	163	0	30	0	2	0	Alive	Alive	180	0	Alive	28
100	44	98	148	1	88	0	No	Yes	Yes	1	72	3.2	30	0	2	0	Alive	Alive	180	0	Alive	1.6
101	54	70	135	1	73	0	No	Yes	Yes	1	95	2	30	0	2	0	Alive	Alive	180	0	Alive	3.6
102	57	70	110	1	103	0	No	Yes	Yes	1	107	2.3	30	0	3	0	Alive	Alive	180	0	Alive	4.7
103	73	82	131	2	93	0	No	Yes	Yes	1	148	2.7	30	0	2	0	Alive	Alive	180	0	Alive	17
104	69	90	117	2	115	0	No	Yes	Yes	1	152	1.9	30	0	2	0	Alive	Alive	180	0	Alive	20
105	51	88	116	1	82	0	No	Yes	Yes	1	99	2.1	30	0	3	0	Alive	Alive	180	0	Alive	4.2
106	46	83	105	1	78	0	No	Yes	Yes	1	95	1.9	30	0	2	0	Alive	Alive	180	0	Alive	3.5
107	73	98	155	1	90	0	No	Yes	Yes	1	129	2	30	0	3	0	Alive	Alive	180	0	Alive	9.7
108	77	65	115	1	53	0	No	Yes	Yes	1	140	2.2	30	0	5	0	Alive	Alive	180	0	Alive	11.65
109	53	95	150	1	70	0	No	Yes	Yes	1	89	3.3	30	0	2	0	Alive	Alive	180	0	Alive	3.35
110	76	91	73	4	NA	1	No	Yes	Yes	1	209	6.8	0	1	0	1	Dead	Dead	0	1	Dead	78
111	91	68	120	2	121	0	No	Yes	Yes	0	181	2	25	1	6	0	Alive	Dead	25	1	Dead	44
112	44	66	109	1	94	0	No	Yes	Yes	1	82	2.2	30	0	1	0	Alive	Alive	180	0	Alive	2.3
113	71	110	154	1	87	0	No	Yes	Yes	1	131	2.2	30	0	4	0	Alive	Alive	180	0	Alive	9.35
114	71	109	138	1	90	0	No	Yes	Yes	1	134	2.3	30	0	2	0	Alive	Alive	180	0	Alive	10.1
115	59	70	160	1	83	0	No	Yes	Yes	1	93	1.6	30	0	2	0	Alive	Alive	147	NA	NA	3.05
116	75	110	130	1	102	0	No	Yes	Yes	0	145	1.7	30	0	3	0	Alive	Alive	180	0	Alive	13.5
117	58	83	109	1	99	0	No	Yes	Yes	1	115	1.8	30	0	2	0	Alive	Alive	180	0	Alive	6.2
118	46	130	132	2	88	0	No	Yes	Yes	1	115	3.1	30	0	2	0	Alive	Alive	180	0	Alive	6.05
119	74	75	155	3	101	0	No	Yes	Yes	1	155	4	30	0	7	0	Alive	Alive	180	0	Alive	18
120	60	85	161	2	115	0	No	Yes	Yes	1	115	2.1	30	0	8	0	Alive	Alive	180	0	Alive	6.2
121	66	98	134	2	64	0	No	Yes	Yes	1	134	3.3	30	0	2	0	Alive	Alive	180	0	Alive	11
122	84	83	157	1	116	0	No	Yes	Yes	1	149	5.5	30	0	3	0	Alive	Alive	180	0	Alive	0.18
123	55	77	152	1	66	0	No	Yes	Yes	1	88	2.2	30	0	4	0	Alive	Alive	180	0	Alive	2.5
124	54	77	138	1	78	0	No	Yes	Yes	1	95	1.3	30	0	3	0	Alive	Alive	180	0	Alive	3.6
125	66	50	131	1	70	0	No	Yes	Yes	1	113	2.3	30	0	0	0	Alive	Alive	180	0	Alive	4.95
126	56	88	159	2	63	0	Yes	Yes	Yes	1	137	2.8	30	0	4	0	Alive	Alive	180	0	Alive	12
127	65	106	134	1	78	0	No	Yes	Yes	1	123	1.9	30	0	3	0	Alive	Alive	180	0	Alive	7.25
128	51	72	130	1	66	0	No	Yes	Yes	1	87	1.3	30	0	3	0	Alive	Alive	180	0	Alive	2.5
129	73	74	141	1	89	0	No	Yes	Yes	1	124	3.5	30	0	3	0	Alive	Alive	180	0	Alive	7.45
130	66	83	127	1	66	0	Yes	Yes	Yes	1	149	2.2	30	0	3	0	Alive	Alive	180	0	Alive	16.5
131	63	101	120	1	85	0	No	Yes	Yes	1	122	1.7	30	0	2	0	Alive	Alive	180	0	Alive	7.35
132	49	127	166	1	76	0	No	Yes	Yes	1	83	1.4	30	0	2	0	Alive	Alive	180	0	Alive	2.4
133	63	81	161	1	63	0	No	Yes	Yes	1	99	2.2	30	0	3	0	Alive	Alive	180	0	Alive	4.15
134	85	62	101	4	156	0	No	Yes	Yes	1	211	2.8	3	1	3	1	Dead	Dead	3	1	Dead	78.5
135	66	60	151	1	153	0	No	Yes	Yes	0	115	1.4	30	0	2	0	Alive	Alive	180	0	Alive	6.95
136	63	63	132	1	88	0	No	Yes	Yes	1	110	1.8	30	0	2	0	Alive	Alive	180	0	Alive	4.75
137	60	75	110	4	96	0	No	Yes	Yes	1	157	7.8	9	1	9	1	Dead	Dead	9	1	Dead	19.5
138	78	62	119	1	134	0	No	Yes	Yes	1	148	3.5	30	0	5	0	Alive	Alive	180	0	Alive	17.5
139	65	68	120	1	69	0	No	Yes	Yes	1	114	5.2	30	0	3	0	Alive	Alive	180	0	Alive	5.1
140	53	115	145	1	78	0	No	Yes	Yes	1	98	1.6	30	0	3	0	Alive	Alive	180	0	Alive	3.8
141	51	70	158	1	70	0	No	Yes	Yes	1	80	1.2	30	0	2	0	Alive	Alive	180	0	Alive	2.35
142	55	117	152	1	85	0	Yes	Yes	Yes	1	132	2	14	1	2	0	Alive	Dead	14	1	Dead	9.6
143	62	101	166	1	104	0	No	Yes	Yes	1	106	2.8	30	0	3	0	Alive	Alive	180	0	Alive	4.85
144	44	90	137	1	118	0	Yes	Yes	Yes	1	112	1	30	0	4	0	Alive	Alive	180	0	Alive	6.2
145	54	53	129	2	124	0	Yes	Yes	Yes	1	145	3.7	8	1	8	1	Dead	Dead	8	1	Dead	16
146	72	120	94	2	57	0	No	Yes	Yes	1	166	2.7	30	0	3	0	Alive	Alive	180	0	Alive	32.5
147	90	107	166	2	87	0	Yes	Yes	Yes	0	202	4.5	30	0	3	0	Alive	Alive	180	0	Alive	70
148	42	70	149	1	70	0	No	Yes	Yes	1	64	2.9	30	0	2	0	Alive	Alive	180	0	Alive	1.2
149	38	80	134	1	59	0	No	Yes	Yes	1	61	1.8	30	0	2	0	Alive	Alive	180	0	Alive	1.2
150	73	80	200	1	53	0	No	Yes	Yes	1	115	1.3	30	0	3	0	Alive	Alive	180	0	Alive	6.75
151	74	79	117	2	68	0	No	Yes	Yes	1	151	1.4	30	0	3	0	Alive	Alive	180	0	Alive	18.5
152	77	63	183	1	68	0	No	Yes	Yes	1	119	1.2	30	0	2	0	Alive	Alive	180	0	Alive	6.15
153	89	61	144	1	83	0	No	Yes	Yes	1	151	2.3	30	0	5	0	Alive	Alive	180	0	Alive	16
154	55	83	174	1	93	0	No	Yes	Yes	1	88	2.6	30	0	2	0	Alive	Alive	180	0	Alive	3.15
155	78	65	140	1	76	0	No	Yes	Yes	1	132	1.3	30	0	2	0	Alive	Alive	180	0	Alive	17.6
156	79	86	132	1	100	0	No	Yes	Yes	1	144	3.4	30	0	4	0	Alive	Alive	180	0	Alive	14.5
157	43	0	0	4	177	0	Yes	Yes	Yes	0	178	17	3	1	3	1	Dead	Dead	3	1	Dead	44
158	55	80	179	1	129	0	No	Yes	Yes	1	91	1.1	30	0	3	0	Alive	Alive	180	0	Alive	3.5
159	79	130	80	4	NA	0	Yes	Yes	Yes	0	244	7.1	1	1	1	1	Dead	Dead	1	1	Dead	91
160	47	50	134	1	75	0	No	Yes	Yes	1	81	2	30	0	2	0	Alive	Alive	180	0	Alive	2.1
161	66	72	61	4	83	0	Yes	Yes	Yes	1	208	1.7	30	0	4	0	Alive	Alive	93	1	Dead	71
162	65	70	92	1	111	0	No	Yes	Yes	1	132	1.6	30	0	5	0	Alive	Alive	180	0	Alive	11
163	60	66	98	1	44	0	Yes	Yes	Yes	1	146	1.7	30	0	6	0	Alive	Alive	180	0	Alive	14.5
164	49	117	166	1	49	0	No	Yes	Yes	1	80	1.3	30	0	3	0	Alive	Alive	180	0	Alive	2.4
165	72	60	120	1	59	0	Yes	Yes	Yes	1	157	3	30	0	3	0	Alive	Alive	180	0	Alive	18.5
166	59	75	95	1	396	0	Yes	Yes	Yes	1	170	2	17	1	4	0	Alive	Dead	17	1	Dead	35
167	40	73	107	1	113	0	No	Yes	Yes	1	87	1.9	30	0	3	0	Alive	Alive	180	0	Alive	2.6
168	52	99	159	1	53	0	No	Yes	Yes	1	87	1.6	30	0	2	0	Alive	Alive	180	0	Alive	2.6
169	69	68	114	1	43	0	No	Yes	Yes	1	125	1.1	30	0	2	0	Alive	Alive	51	1	Dead	7.3
170	49	78	100	4	96	0	No	Yes	Yes	1	137	7	30	0	15	0	Alive	Alive	180	0	Alive	11.5
171	59	87	121	1	53	0	No	Yes	Yes	1	107	1.3	30	0	2	0	Alive	Alive	180	0	Alive	5.05
172	78	132	167	1	111	0	No	Yes	Yes	1	148	1.4	30	0	3	0	Alive	Alive	180	0	Alive	17
173	66	80	155	1	81	0	No	Yes	Yes	1	113	2.6	30	0	2	0	Alive	Alive	180	0	Alive	5.7
174	47	90	160	1	64	0	No	Yes	Yes	1	73	1.4	30	0	3	0	Alive	Alive	180	0	Alive	1.8
175	55	70	165	1	56	0	No	Yes	Yes	1	82	2.5	30	0	5	0	Alive	Alive	180	0	Alive	2.4
176	88	100	155	4	131	0	Yes	Yes	Yes	0	235	4	19	1	3	0	Alive	Dead	19	1	Dead	87
177	57	73	120	1	67	0	No	Yes	Yes	1	101	1.4	30	0	3	0	Alive	Alive	180	0	Alive	3.95
178	59	87	126	1	57	0	No	Yes	Yes	1	107	1.3	30	0	3	0	Alive	Alive	180	0	Alive	5.05
179	53	89	150	1	73	0	No	Yes	Yes	1	89	1.3	30	0	3	0	Alive	Alive	180	0	Alive	3.2
180	76	68	189	1	88	0	No	Yes	Yes	1	120	1.4	30	0	4	0	Alive	Alive	180	0	Alive	6.45
181	59	50	147	1	53	0	No	Yes	Yes	1	93	1.8	30	0	3	0	Alive	Alive	180	0	Alive	2.9
182	66	73	192	1	85	0	No	Yes	Yes	1	102	4.8	30	0	2	0	Alive	Alive	180	0	Alive	3.95
183	45	57	69	4	91	0	No	Yes	Yes	1	143	1.2	30	0	9	0	Alive	Alive	180	0	Alive	14
184	79	62	176	1	103	0	No	Yes	Yes	1	128	1.8	30	0	2	0	Alive	Alive	180	0	Alive	8
185	57	103	104	1	97	0	No	Yes	Yes	1	118	2.3	30	0	3	0	Alive	Alive	180	0	Alive	7
186	65	73	90	1	120	0	No	Yes	Yes	1	132	4.2	30	0	4	0	Alive	Alive	180	0	Alive	11
187	43	76	160	1	92	0	No	Yes	Yes	1	62	1.4	30	0	3	0	Alive	Alive	180	0	Alive	1.2
188	66	100	85	4	114	0	Yes	Yes	Yes	1	216	5.4	3	1	9	1	Dead	Dead	3	1	Dead	79
189	38	130	105	4	116	0	Yes	Yes	Yes	0	165	5.6	30	0	12	0	Alive	Alive	180	0	Alive	33.5
190	74	70	150	1	55	0	No	Yes	Yes	1	123	4	30	0	2	0	Alive	Alive	180	0	Alive	7.15
191	76	81	152	1	75	0	No	Yes	Yes	1	132	3.5	30	0	3	0	Alive	Alive	180	0	Alive	10.1
192	69	84	84	4	70	0	No	Yes	Yes	0	181	1.3	27	1	2	0	Alive	Dead	27	1	Dead	42
193	74	70	120	4	78	0	Yes	Yes	Yes	0	209	12.3	30	0	43	0	Alive	Alive	180	0	Alive	66.5
194	47	91	138	1	93	0	No	Yes	Yes	1	88	1.8	30	0	3	0	Alive	Alive	180	0	Alive	2.6
195	53	74	102	1	86	0	No	Yes	Yes	1	103	1.7	30	0	3	0	Alive	Alive	180	0	Alive	4.2
196	77	80	152	1	70	0	No	Yes	Yes	1	131	3	30	0	3	0	Alive	Alive	180	0	Alive	8.8
197	53	107	140	1	54	0	No	Yes	Yes	1	91	2.1	30	0	4	0	Alive	Alive	180	0	Alive	3.4
198	57	120	154	1	86	0	No	Yes	Yes	1	106	2.8	30	0	2	0	Alive	Alive	180	0	Alive	4.6
199	69	68	147	1	81	0	No	Yes	Yes	1	115	1.5	30	0	3	0	Alive	Alive	180	0	Alive	10.1
200	52	90	172	1	102	0	No	Yes	Yes	1	85	2.4	30	0	3	0	Alive	Alive	180	0	Alive	2.6
201	42	96	150	1	85	0	No	Yes	Yes	1	72	1.8	30	0	4	0	Alive	Alive	180	0	Alive	1.6
202	45	74	175	1	82	0	No	Yes	Yes	1	71	3.2	30	0	3	0	Alive	Alive	180	0	Alive	1.6
203	69	80	134	1	92	0	No	Yes	Yes	1	125	1.6	30	0	3	0	Alive	Alive	180	0	Alive	7.9
204	47	80	106	1	114	0	No	Yes	Yes	1	98	3.6	30	0	2	0	Alive	Alive	180	0	Alive	4.4
205	83	120	70	4	NA	0	No	Yes	Yes	1	218	7.8	0	1	0	1	Dead	Dead	0	1	Dead	79
206	75	78	156	1	80	0	No	Yes	Yes	1	128	1.9	30	0	2	0	Alive	Alive	75	1	Dead	8.3
207	70	103	138	1	63	0	No	Yes	Yes	1	129	0.9	30	0	1	0	Alive	Alive	67	1	Dead	9.75
208	55	122	164	1	67	0	No	Yes	Yes	1	94	1.1	30	0	2	0	Alive	Alive	180	0	Alive	3.3
209	72	65	105	1	108	0	No	Yes	Yes	1	140	3.3	30	0	3	0	Alive	Alive	180	0	Alive	14
210	54	116	161	1	113	0	No	Yes	Yes	1	98	1.2	30	0	3	0	Alive	Alive	180	0	Alive	4.4
211	75	90	65	4	119	0	Yes	Yes	Yes	1	233	2.2	30	0	4	0	Alive	Alive	54	1	Dead	87
212	71	70	127	1	57	0	No	Yes	Yes	1	126	3.3	30	0	2	0	Alive	Alive	180	0	Alive	8.35
213	79	75	128	1	77	0	No	Yes	Yes	1	144	1.9	30	0	2	0	Alive	Alive	180	0	Alive	14
214	63	79	180	1	85	0	No	Yes	Yes	1	97	1.9	30	0	3	0	Alive	Alive	180	0	Alive	3.25
215	44	103	140	1	83	0	Yes	Yes	Yes	1	105	4.9	30	0	3	0	Alive	Alive	180	0	Alive	5.15
216	80	58	126	1	60	0	No	Yes	Yes	1	142	2.9	30	0	3	0	Alive	Alive	180	0	Alive	12.35
217	71	115	105	3	68	0	No	Yes	Yes	1	174	4.1	30	0	9	0	Alive	Alive	180	0	Alive	31.5
218	56	73	110	4	116	0	Yes	Yes	Yes	1	182	5.6	24	1	3	0	Alive	Dead	24	1	Dead	44
219	67	75	112	4	132	0	Yes	Yes	Yes	0	202	3.8	30	0	2	0	Alive	Alive	84	1	Dead	67.5
220	50	84	138	1	98	0	No	Yes	Yes	1	91	3.3	30	0	3	0	Alive	Alive	180	0	Alive	3.2
221	66	70	110	1	106	0	No	Yes	Yes	1	126	2.5	30	0	9	0	Alive	Alive	48	1	Dead	9.7
222	73	68	120	1	70	0	No	Yes	Yes	1	129	2.1	30	0	3	0	Alive	Alive	180	0	Alive	8
223	71	73	113	1	73	0	No	Yes	Yes	1	133	2.7	30	0	3	0	Alive	Alive	180	0	Alive	9.6
224	82	80	129	1	49	0	No	Yes	Yes	1	151	2.3	30	0	3	0	Alive	Alive	180	0	Alive	17.5
225	69	75	150	1	68	0	No	Yes	Yes	1	113	1.5	30	0	3	0	Alive	Alive	180	0	Alive	5.5
226	53	104	140	1	93	0	No	Yes	Yes	1	94	3.5	30	0	5	0	Alive	Alive	180	0	Alive	3.4
227	81	64	121	1	82	0	No	Yes	Yes	1	146	1.6	30	0	7	0	Alive	Alive	180	0	Alive	13.5
228	66	75	131	1	93	0	No	Yes	Yes	1	117	1.7	30	0	2	0	Alive	Alive	180	0	Alive	5.9
229	81	100	122	1	72	0	No	Yes	Yes	1	155	4.7	30	0	2	0	Alive	Alive	180	0	Alive	15.5
230	56	96	146	1	84	0	No	Yes	Yes	1	97	2.9	30	0	2	0	Alive	Alive	180	0	Alive	4.05
231	73	100	90	4	73	0	Yes	Yes	Yes	1	226	1.8	30	0	3	0	Alive	Alive	180	0	Alive	85.5
232	44	47	143	1	98	0	No	Yes	Yes	1	66	3.7	30	0	3	0	Alive	Alive	180	0	Alive	1.25
233	72	124	100	1	71	0	No	Yes	Yes	1	150	1.4	30	0	7	0	Alive	Alive	180	0	Alive	16
234	77	46	68	4	110	0	No	Yes	Yes	1	201	4.4	30	0	6	0	Alive	Alive	180	0	Alive	67
235	60	74	165	1	72	0	No	Yes	Yes	1	94	3.1	30	0	3	0	Alive	Alive	180	0	Alive	3.6
236	66	100	119	1	96	0	No	Yes	Yes	1	131	2.1	30	0	4	0	Alive	Alive	180	0	Alive	10.05
237	76	59	151	1	71	0	No	Yes	Yes	1	128	3.4	30	0	3	0	Alive	Alive	180	0	Alive	7.8
238	48	118	157	1	76	0	No	Yes	Yes	1	88	3.4	30	0	4	0	Alive	Alive	180	0	Alive	2.55
239	62	87	161	1	88	0	No	Yes	Yes	1	101	5.9	30	0	2	0	Alive	Alive	180	0	Alive	4.1
240	51	99	139	1	88	0	No	Yes	Yes	1	95	2.3	30	0	2	0	Alive	Alive	180	0	Alive	3.45
241	55	65	161	2	101	0	No	Yes	Yes	1	99	3.3	30	0	0	0	Alive	Alive	180	0	Alive	3.85
242	63	114	150	1	78	0	No	Yes	Yes	1	116	2	30	0	2	0	Alive	Alive	180	0	Alive	6
243	68	109	148	2	83	0	No	Yes	Yes	1	137	2.4	30	0	2	0	Alive	Alive	180	0	Alive	12
244	61	81	139	1	75	0	No	Yes	Yes	1	110	1.3	30	0	3	0	Alive	Alive	180	0	Alive	5.45
245	68	56	112	1	79	0	No	Yes	Yes	1	126	2.9	30	0	3	0	Alive	Alive	180	0	Alive	7.15
246	74	78	144	1	69	0	No	Yes	Yes	1	123	1.7	29	1	3	0	Alive	Dead	29	1	Dead	14.3
247	65	66	96	2	163	0	No	Yes	Yes	1	149	1.4	30	0	6	0	Alive	Alive	69	1	Dead	18
248	54	86	165	1	100	0	No	Yes	Yes	1	86	1.7	30	0	2	0	Alive	Alive	180	0	Alive	2.6
249	67	78	95	1	112	0	No	Yes	Yes	1	136	1.9	30	0	4	0	Alive	Alive	180	0	Alive	12
250	53	75	142	1	86	0	No	Yes	Yes	1	87	1.7	30	0	3	0	Alive	Alive	180	0	Alive	2.45
251	78	90	103	1	194	0	No	Yes	Yes	1	168	1.5	30	0	3	0	Alive	Alive	180	0	Alive	35
252	41	64	171	1	77	0	No	Yes	Yes	1	61	2.3	3	1	2	0	Alive	Dead	3	1	Dead	1.1
253	84	53	130	1	147	0	No	Yes	Yes	1	155	3.7	30	0	6	0	Alive	Alive	83	1	Dead	21
254	64	98	131	4	146	0	No	Yes	Yes	1	168	4	30	0	4	0	Alive	Alive	78	1	Dead	35
255	77	62	138	4	84	0	No	Yes	Yes	1	180	8.4	30	0	3	0	Alive	Alive	180	0	Alive	34
256	80	55	160	2	68	0	No	Yes	Yes	1	142	1.2	30	0	3	0	Alive	Alive	180	0	Alive	13.5
257	71	60	111	1	50	0	No	Yes	Yes	1	129	1.7	30	0	3	0	Alive	Alive	180	0	Alive	8.1
258	57	80	160	1	72	0	No	Yes	Yes	1	92	2.5	30	0	3	0	Alive	Alive	180	0	Alive	3.25
259	50	117	175	1	75	0	No	Yes	Yes	1	88	2.8	30	0	3	0	Alive	Alive	180	0	Alive	2.55
260	64	72	137	1	79	0	No	Yes	Yes	1	113	5.2	30	0	3	0	Alive	Alive	180	0	Alive	5.25
261	65	88	182	1	98	0	No	Yes	Yes	1	103	1.9	30	0	3	0	Alive	Alive	180	0	Alive	4.3
262	52	105	177	1	67	0	No	Yes	Yes	1	85	1.3	30	0	2	0	Alive	Alive	180	0	Alive	2.6
263	74	87	96	2	104	0	No	Yes	Yes	1	164	3.5	30	0	2	0	Alive	Alive	180	0	Alive	33
264	75	89	118	1	69	0	No	Yes	Yes	1	140	1.5	30	0	2	0	Alive	Alive	180	0	Alive	13.5
265	67	91	143	2	86	0	No	Yes	Yes	1	132	1.4	30	0	2	0	Alive	Alive	37	1	Dead	11
266	59	87	135	1	48	0	No	Yes	Yes	1	104	1.6	30	0	4	0	Alive	Alive	104	1	Dead	4.3
267	75	70	129	1	104	0	Yes	Yes	Yes	1	167	4.8	30	0	7	0	Alive	Alive	180	0	Alive	27.5
268	51	70	80	1	72	0	No	Yes	Yes	1	104	1.7	30	0	2	0	Alive	Alive	180	0	Alive	5.5
269	80	74	184	1	75	0	No	Yes	Yes	1	128	1.4	30	0	3	0	Alive	Alive	180	0	Alive	8.9
270	70	64	147	1	55	0	No	Yes	Yes	1	114	2.6	30	0	2	0	Alive	Alive	50	1	Dead	5.1
271	73	96	138	1	112	0	No	Yes	Yes	1	138	2.3	30	0	3	0	Alive	Alive	180	0	Alive	13
272	66	87	155	1	94	0	No	Yes	Yes	1	113	2	30	0	3	0	Alive	Alive	180	0	Alive	5.7
273	62	102	179	1	63	0	No	Yes	Yes	1	103	2.1	30	0	2	0	Alive	Alive	180	0	Alive	4.4
274	55	103	135	1	80	0	No	Yes	Yes	1	105	1.7	30	0	2	0	Alive	Alive	180	0	Alive	4.25
275	48	122	166	1	63	0	No	Yes	Yes	1	80	3.7	30	0	2	0	Alive	Alive	180	0	Alive	2.4
276	28	88	137	1	91	0	No	Yes	Yes	1	64	2.5	30	0	3	0	Alive	Alive	180	0	Alive	1.2
277	63	66	138	1	83	0	No	Yes	Yes	1	110	3.4	30	0	3	0	Alive	Alive	180	0	Alive	4.7
278	51	101	178	1	99	0	No	Yes	Yes	1	86	2.7	30	0	3	0	Alive	Alive	180	0	Alive	2.6
279	54	84	164	1	58	0	No	Yes	Yes	1	83	1.6	30	0	2	0	Alive	Alive	180	0	Alive	2.6
280	53	84	137	1	65	0	Yes	Yes	Yes	1	123	2.3	30	0	6	0	Alive	Alive	180	0	Alive	7.75
281	61	76	186	1	45	0	No	Yes	Yes	1	90	2	30	0	4	0	Alive	Alive	180	0	Alive	3.1
282	84	73	104	1	158	0	No	Yes	Yes	1	166	2.1	30	0	2	0	Alive	Alive	55	1	Dead	35
283	79	100	77	4	105	0	Yes	Yes	Yes	1	240	4.5	30	0	11	0	Alive	Alive	180	0	Alive	91
284	56	98	176	1	61	0	No	Yes	Yes	1	89	1.5	30	0	3	0	Alive	Alive	180	0	Alive	3.35
285	75	75	175	2	92	0	No	Yes	Yes	0	137	2.3	30	0	5	0	Alive	Alive	180	0	Alive	12
286	67	87	138	1	107	0	No	Yes	Yes	1	124	1.7	30	0	3	0	Alive	Alive	180	0	Alive	8.8
287	74	83	109	1	97	0	No	Yes	Yes	1	145	2.2	30	0	3	0	Alive	Alive	180	0	Alive	15
288	48	99	116	1	57	0	No	Yes	Yes	1	91	1.4	30	0	2	0	Alive	Alive	180	0	Alive	3.5
289	64	122	110	4	86	0	No	Yes	Yes	1	175	3.3	30	0	5	0	Alive	Alive	180	0	Alive	35
290	75	80	140	2	92	0	No	Yes	Yes	1	145	1.8	30	0	2	0	Alive	Alive	180	0	Alive	16
291	69	78	125	3	127	0	No	Yes	Yes	1	158	6.2	30	0	6	0	Alive	Alive	180	0	Alive	23
292	42	77	95	4	98	0	Yes	Yes	Yes	1	162	11.4	30	0	2	0	Alive	Alive	180	0	Alive	25.5
293	61	81	152	1	71	0	No	Yes	Yes	1	104	2	30	0	3	0	Alive	Alive	180	0	Alive	4.2
294	59	116	155	1	76	0	No	Yes	Yes	1	109	1.6	30	0	2	0	Alive	Alive	180	0	Alive	4.75
295	69	71	154	1	64	0	No	Yes	Yes	1	113	2.1	30	0	2	0	Alive	Alive	180	0	Alive	5.5
296	42	75	102	2	74	0	No	Yes	Yes	1	99	3.6	30	0	3	0	Alive	Alive	180	0	Alive	4.4
297	60	70	125	1	75	0	No	Yes	Yes	1	109	5.3	30	0	3	0	Alive	Alive	180	0	Alive	4.65
298	74	84	122	1	81	0	No	Yes	Yes	1	138	4.5	30	0	4	0	Alive	Alive	180	0	Alive	12
299	73	65	121	2	60	0	No	Yes	Yes	1	144	5.8	30	0	4	0	Alive	Alive	180	0	Alive	14
300	70	73	110	1	73	0	No	Yes	Yes	1	128	1.8	30	0	2	0	Alive	Alive	180	0	Alive	8.7
301	78	85	100	4	59	0	Yes	Yes	Yes	0	179	2.8	4	1	4	1	Dead	Dead	4	1	Dead	40.5
302	50	65	135	1	77	0	No	Yes	Yes	1	87	2.5	30	0	1	0	Alive	Alive	180	0	Alive	2.2
303	66	70	130	1	88	0	No	Yes	Yes	1	117	2.07	7	1	7	1	Dead	Dead	7	1	Dead	5.9
304	73	78	189	1	63	0	No	Yes	Yes	1	129	3.3	30	0	2	0	Alive	Alive	180	0	Alive	8
305	76	70	140	1	68	0	No	Yes	Yes	1	126	3.2	30	0	3	0	Alive	Alive	180	0	Alive	8.5
306	60	74	126	1	81	0	No	Yes	Yes	1	109	2.4	30	0	2	0	Alive	Alive	180	0	Alive	4.65
307	34	109	140	1	101	0	No	Yes	Yes	1	62	1.2	30	0	3	0	Alive	Alive	180	0	Alive	1.2
308	51	93	172	1	122	0	No	Yes	Yes	1	86	3.2	30	0	3	0	Alive	Alive	180	0	Alive	2.6
309	88	63	160	1	152	0	No	Yes	Yes	1	151	3.2	30	0	3	0	Alive	Alive	180	0	Alive	19
310	53	110	150	2	98	0	No	Yes	Yes	1	113	2	30	0	2	0	Alive	Alive	180	0	Alive	6.1
311	44	90	110	4	53	0	Yes	Yes	Yes	0	156	2.3	30	0	8	0	Alive	Alive	180	0	Alive	29
312	40	100	165	1	89	0	No	Yes	Yes	1	70	2.2	30	0	3	0	Alive	Alive	180	0	Alive	1.6
313	63	100	170	1	121	0	No	Yes	Yes	1	110	1.6	30	0	1	0	Alive	Alive	180	0	Alive	6.2
314	40	80	125	1	89	0	No	Yes	Yes	1	79	4.4	30	0	3	0	Alive	Alive	180	0	Alive	2.5
315	70	96	132	1	110	0	No	Yes	Yes	1	132	3.6	30	0	3	0	Alive	Alive	180	0	Alive	11
316	53	72	139	1	59	0	No	Yes	Yes	1	90	1.7	30	0	3	0	Alive	Alive	180	0	Alive	3.05
317	48	97	131	1	59	0	No	Yes	Yes	1	85	2.6	30	0	3	0	Alive	Alive	180	0	Alive	2.6
318	69	105	149	1	121	0	No	Yes	Yes	1	127	3.2	30	0	2	0	Alive	Alive	180	0	Alive	9.7
319	80	85	150	1	49	0	No	Yes	Yes	1	136	1.9	30	0	2	0	Alive	Alive	180	0	Alive	12
320	60	76	148	1	104	0	No	Yes	Yes	1	100	2.1	30	0	2	0	Alive	Alive	180	0	Alive	3.75
321	78	96	168	1	105	0	Yes	Yes	Yes	1	163	7.4	1	1	1	1	Dead	Dead	1	1	Dead	24.5
322	58	90	150	1	50	0	No	Yes	Yes	1	98	2.6	30	0	3	0	Alive	Alive	31	1	Dead	4.2
323	53	67	106	1	92	0	No	Yes	Yes	1	102	2.6	30	0	11	0	Alive	Alive	180	0	Alive	3.8
